# Supplementary material for: Pollinators drive floral evolution in an Atlantic Forest genus
Source: AoB Plants. 2020 Aug 22;12(5):plaa046. doi: 10.1093/aobpla/plaa046 (PMC7532729; doi:10.1093/aobpla/plaa046)
Supplement: plaa046_suppl_Supplementary_Table_S2 [file plaa046_suppl_supplementary_table_s2.xls]

## Sheet: plaa046_suppl_Supplementary_Tab
Neves et al. 2020. Pollinators drive floral evolution in an Atlantic Forest genus
Table S2. Floral traits measured for the morphological analyses: floral bract color (mostly 0 = yellow tones, 1 = red tones, 2 = green, 3 = purple/brown, 4 = stramineous), floral bract size related to flower lenght (0 = shorter than midpoint of the flower, 1 = equal to midpoint to longer than flower), floral bract imbrication (0 = not imbricate, 1 = imbricate), flower disposition along infloresce…
Pollination syndrome	Species	Floral bract color	Floral bract size related to flower lenght	Floral bract imbrication	Flower disposition along rachis	Time of flower anthesis	Position of flowers at anthesis in relation to floral bract	Torsion of the flowers	Flower odor	Corolla color	Corolla shape	Stamens position at anthesis
hummingbird	Vriesea agostiniana	1	1	0	1	0	1	0	0	0	0	1
hummingbird	V. amethystina	0	0	0	1	0	1	0	0	0	0	1
hummingbird	V. billbergioides	1	0	0	1	0	1	0	0	0	0	1
hummingbird	V. botafogensis	0	0	0	1	0	1	0	0	0	0	1
hummingbird	V. cacuminis	1	0	0	1	0	1	0	0	0	0	0
hummingbird	V. calimaniana	1	1	1	1	0	1	0	0	0	0	1
hummingbird	V. capixabae	1	1	0	1	0	1	0	0	0	0	1
hummingbird	V. carinata var. carinata	0	1	0	1	0	1	0	0	0	0	1
hummingbird	V. carinata var. flavominiata	0	1	0	1	0	1	0	0	0	0	1
hummingbird	V. carinata var. mangaratibensis	1	1	0	1	0	1	0	0	0	0	1
hummingbird	V. duvaliana	1	1	1	1	0	1	0	0	0	0	1
hummingbird	V. eltoniana	0	1	1	1	0	1	0	0	0	0	1
hummingbird	V. ensiformis var. ensiformis	1	1	0	1	0	0	0	0	0	0	1
hummingbird	V. ensiformis var. ensiformis	1	1	0	1	0	0	0	0	0	0	1
hummingbird	V. ensiformis var. ensiformis	1	1	0	1	0	0	0	0	0	0	1
hummingbird	V. ensiformis var. ensiformis	1	1	0	1	0	0	0	0	0	0	1
hummingbird	V. ensiformis var. bicolor	1	1	0	1	0	0	0	0	0	0	1
hummingbird	V. erythrodactylon	0	1	1	1	0	0	0	0	0	0	1
hummingbird	V. flammea	1	1	0	2	0	1	0	0	1	0	1
hummingbird	V. flammea	1	1	0	2	0	1	0	0	1	0	1
hummingbird	V. flava	0	1	1	1	0	1	0	0	0	0	1
hummingbird	V. fluviatilis	1	1	1	1	0	1	0	0	0	0	1
hummingbird	V. fluviatilis	1	1	1	1	0	1	0	0	0	0	1
hummingbird	V. gracilior	1	1	0	1	0	1	0	0	0	0	0
hummingbird	V. gradata	1	1	1	1	0	1	0	0	0	0	1
hummingbird	V. gutatta	1	1	1	1	0	1	0	0	0	0	1
hummingbird	V. heterostachys	1	1	0	1	0	1	0	0	0	0	1
hummingbird	V. aff. heterostachys	1	1	0	1	0	1	0	0	0	0	1
hummingbird	V. inflata	1	1	1	1	0	0	0	0	0	0	1
hummingbird	V. aff. inflata	1	1	1	1	0	0	0	0	0	0	1
hummingbird	V. interrogatoria	1	1	0	1	0	1	0	0	0	0	1
hummingbird	V. lubbersi	1	1	0	1	0	1	0	0	0	0	1
hummingbird	V. maxoniana	0	1	0	1	0	1	0	0	0	0	1
hummingbird	V. modesta	1	1	0	1	0	1	0	0	0	0	1
hummingbird	V. neoglutinosa	1	1	0	1	0	1	0	0	0	0	1
hummingbird	V. paraibica	1	1	0	1	0	1	0	0	0	0	1
hummingbird	V. aff. procera	1	1	0	1	0	1	0	0	0	0	1
hummingbird	V. psittacina	1	1	0	1	0	1	0	0	0	0	1
hummingbird	V. recurvata	1	1	0	1	0	0	0	0	0	0	1
hummingbird	V. repandostachys	1	1	1	1	0	0	0	0	0	0	1
hummingbird	V. rhodostachys	1	1	1	1	0	0	0	0	0	0	1
hummingbird	V. rhodostachys	1	1	1	1	0	0	0	0	0	0	1
hummingbird	V. rodigasiana	0	0	0	1	0	1	0	0	0	0	1
hummingbird	V. rubyae	1	1	1	1	0	1	0	0	0	0	1
hummingbird	V. rubyae	1	1	1	1	0	1	0	0	0	0	1
hummingbird	V. saundersii	0	1	0	1	0	1	1	0	0	0	0
hummingbird	V. sandrae	1	1	1	1	0	1	0	0	0	0	1
hummingbird	V. scalaris var. scalaris	1	0	0	1	0	1	0	0	0	0	1
hummingbird	V. scalaris var. scalaris	1	0	0	1	0	1	0	0	0	0	1
hummingbird	V. scalaris var. viridis	2	0	0	1	0	1	0	0	0	0	1
hummingbird	V. seideliana	1	1	0	1	0	1	0	0	0	0	1
hummingbird	V. simplex	1	1	0	1	0	1	0	0	0	0	1
hummingbird	V. simplex	1	1	0	1	0	1	0	0	0	0	1
hummingbird	V. sucrei	1	1	0	1	0	1	0	0	0	0	1
hummingbird	V. sucrei	1	1	0	1	0	1	0	0	0	0	1
hummingbird	V. taritubensis var. taritubensis	1	1	1	1	0	1	0	0	0	0	1
hummingbird	V. taritubensis var. brevisepala	1	1	1	1	0	1	0	0	0	0	1
hummingbird	V. taritubensis var. patens	1	1	1	1	0	1	0	0	0	0	1
hummingbird	V. teresopolitana	1	1	1	1	0	1	0	0	0	0	1
hummingbird	V. vagans	4	0	0	1	0	1	1	0	0	0	1
bat	V. atra	3	1	0	1	1	1	0	1	2	1	0
bat	V. bituminosa	2	1	0	1	1	1	0	1	4	1	0
bat	V. fenestralis	2	1	0	1	1	1	0	1	2	1	0
bat	V. fosteriana	3	1	0	1	1	1	0	1	2	1	0
bat	V. gigantea	2	0	0	1	1	1	1	1	2	1	1
bat	V. grandiflora	3	1	0	1	1	1	0	1	2	1	1
bat	V. hydrophora	2	1	0	1	1	1	1	1	2	1	0
bat	V. longicaulis	3	1	0	1	1	1	1	1	2	1	1
bat	V. longistaminea	2	0	0	1	1	1	1	1	2	1	1
bat	V. minuta	2	1	0	1	1	1	0	1	2	1	0
bat	V. pabstii	2	1	0	1	1	1	1	1	2	1	0
bat	V. platynema var. variegata	3	1	0	1	1	1	0	1	2	1	0
bat	V. pseudatra	3	1	0	1	1	1	0	1	2	1	0
bat	V. sazimae	2	1	0	1	1	1	1	1	2	1	0
bat	V. sincorana	3	1	0	1	1	1	0	1	2	1	1
bat	V. unilateralis	2	1	0	1	1	1	0	1	2	1	0
